# Supplementary material for: Associations of Motor Performance and Executive Functions: Comparing Children with Down Syndrome to Chronological and Mental Age-Matched Controls
Source: Children (Basel). 2022 Jan 5;9(1):73. doi: 10.3390/children9010073 (PMC8774164; doi:10.3390/children9010073)
Supplement: Supplementary file 1 [file children-09-00073-s001.zip]

Archive with 1 entries (1 files):
- children-1495222-supplementary.pdf
